# Supplementary material for: Effect of Point Defects on Electronic Structure of Monolayer GeS
Source: Nanomaterials (Basel). 2021 Nov 4;11(11):2960. doi: 10.3390/nano11112960 (PMC8618743; doi:10.3390/nano11112960)
Supplement: Supplementary file 1 [file nanomaterials-11-02960-s001.zip]

Archive with 1 entries (1 files):
- nanomaterials-1423962-supplementary.pdf
